# Supplementary material for: The Evolution of Flavonoid Biosynthesis: A Bryophyte Perspective
Source: Front Plant Sci. 2020 Feb 4;11:7. doi: 10.3389/fpls.2020.00007 (PMC7010833; doi:10.3389/fpls.2020.00007)
Supplement: Supplementary file 1 [file Table_1.xlsx]

## Sheet: Sheet1
	GENE		SEQUENCE ACCESSION DETAILS
	POLYPHENOL OXIDASE	MpPPO1	Mapoly0001s0379.1
		MpPPO2	Mapoly0021s0034.1
		MpPPO3	Mapoly0021s0035.1
		MpPPO4	Mapoly0021s0037.1
		MpPPO5	Mapoly0021s0041.1
		MpPPO6	Mapoly0024s0005.1
		MpPPO7	Mapoly0024s0006.1
		MpPPO8	Mapoly0032s0136.1
		MpPPO9	Mapoly0032s0137.1
		MpPPO10	Mapoly0038s0001.1
		MpPPO11	Mapoly0038s0002.1
		MpPPO12	Mapoly0038s0003.1
		MpPPO13	Mapoly0038s0004.1
		MpPPO14	Mapoly0038s0112.1
		MpPPO15	Mapoly0040s0078.1
		MpPPO16	Mapoly0071s0077.1
		MpPPO17	Mapoly0071s0078.1
		MpPPO18	Mapoly0073s0001.1
		MpPPO19	Mapoly0074s0082.1
		MpPPO20	Mapoly0080s0086.1
		MpPPO21	Mapoly0084s0022.1
		MpPPO22	Mapoly0084s0086.1
		MpPPO23	Mapoly0091s0043.1
		MpPPO24	Mapoly0094s0040.1
		MpPPO25	Mapoly0097s0009.1
		MpPPO26	Mapoly0106s0029.1
		MpPPO27	Mapoly0109s0017.1
		MpPPO28	Mapoly0117s0055.1
		MpPPO29	Mapoly0117s0058.1
		MpPPO30	Mapoly0121s0016.1/Mapoly0121s0017.1, partial gene fragments
		MpPPO31	Mapoly0121s0018.1
		MpPPO32	Mapoly0121s0019.1
		MpPPO33	Mapoly0121s0020.1
		MpPPO34	Mapoly0134s0001.1
		MpPPO35	Mapoly0134s0050.1
		MpPPO36	Mapoly0145s0006.1
		MpPPO37	Mapoly0145s0008.1
		MpPPO38	Mapoly0145s0009.1
		MpPPO39	Mapoly0145s0011.1, two repeated partial gene fragments
		MpPPO40	Mapoly0145s0012.1
		MpPPO41	Mapoly0149s0028.1
		MpPPO42	Mapoly0206s0001.1
		MpPPO43	Mapoly0212s0001.1
		MpPPO44	Mapoly0212s0002.1
		MpPPO45	Mapoly0220s0002.1
		MpPPO46	Mapoly0237s0003.1
		MpPPO47	Mapoly0237s0004.1
		MpPPO48	Mapoly0237s0005.1
		MpPPO49	Mapoly0244s0001.1
		MpPPO50	Mapoly0244s0002.1
		MpPPO51	Mapoly0244s0003.1
		MpPPO52	Mapoly0248s0003.1
		MpPPO53	Mapoly0266s0001.1
		MpPPO54	Mapoly0266s0004.1
		MpPPO55	Mapoly0391s0001.1
		MpPPO56	Mapoly0595s0001.1
		MpPPO57	Mapoly0654s0001.1
		MpPPO58	Mapoly0967s0001.1
		MpPPO59	Mapoly0994s0001.1
		MpPPO60	Mapoly2340s0001.1
		MpPPO61	Mapoly2776s0001.1
		MpPPO62	Mapoly3313s0001.1
		MpPPO63	Mapoly3320s0001.1
		MpPPO64	MapolyY_B0028.1
	DIRIGENT	MpDIR1	Mapoly0006s0216.1
		MpDIR2	Mapoly0006s0217.1
		MpDIR3	Mapoly0009s0065.1
		MpDIR4	Mapoly0009s0115.1
		MpDIR5	Mapoly0013s0039.1
		MpDIR6	Mapoly0013s0156.1
		MpDIR7	Mapoly0016s0001.1
		MpDIR8	Mapoly0016s0063.1
		MpDIR9	Mapoly0024s0020.1
		MpDIR10	Mapoly0041s0132.1
		MpDIR11	Mapoly0045s0078.1
		MpDIR12	Mapoly0047s0058.1
		MpDIR13	Mapoly0047s0059.1
		MpDIR14	Mapoly0047s0060.1
		MpDIR15	Mapoly0047s0061.1
		MpDIR16	Mapoly0053s0049.1
		MpDIR17	Mapoly0057s0049.1
		MpDIR18	Mapoly0059s0071.1
		MpDIR19	Mapoly0059s0072.1
		MpDIR20	Mapoly0059s0077.1
		MpDIR21	Mapoly0060s0115.1
		MpDIR22	Mapoly0062s0101.1
		MpDIR23	Mapoly0070s0018.1
		MpDIR24	Mapoly0072s0041.1
		MpDIR25	Mapoly0073s0091.1
		MpDIR26	Mapoly0078s0052.1
		MpDIR27	Mapoly0078s0058.1
		MpDIR28	Mapoly0084s0009.1
		MpDIR29	Mapoly0084s0088.1
		MpDIR30	Mapoly0099s0036.1
		MpDIR31	Mapoly0114s0039.1
		MpDIR32	Mapoly0117s0013.1
		MpDIR33	Mapoly0117s0014.1
		MpDIR34	Mapoly0117s0015.1
		MpDIR35	Mapoly0117s0016.1
		MpDIR36	Mapoly0117s0017.1
		MpDIR37	Mapoly0117s0018.1
		MpDIR38	Mapoly0117s0053.1
		MpDIR39	Mapoly0117s0054.1
		MpDIR40	Mapoly0117s0056.1
		MpDIR41	Mapoly0117s0057.1
		MpDIR42	Mapoly0117s0059.1
		MpDIR43	Mapoly0117s0060.1
		MpDIR44	Mapoly0121s0006.1
		MpDIR45	Mapoly0121s0007.1
		MpDIR46	Mapoly0121s0008.1
		MpDIR47	Mapoly0121s0009.1
		MpDIR48	Mapoly0121s0010.1
		MpDIR49	Mapoly0121s0040.1
		MpDIR50	Mapoly0135s0042.1
		MpDIR51	Mapoly0135s0043.1
		MpDIR52	Mapoly0135s0046.1
		MpDIR53	Mapoly0152s0002.1
		MpDIR54	Mapoly0152s0003.1
		MpDIR55	Mapoly0154s0009.1
		MpDIR56	Mapoly0154s0011.1
		MpDIR57	Mapoly0190s0001.1
		MpDIR58	Mapoly0211s0002.1
		MpDIR59	Mapoly0333s0001.1
		MpDIR60	Mapoly1035s0001.1
	HORNWORT GENES
	Anthoceros agrestis PAL2	AaPAL2	SPO49995.1
	Anthoceros agrestis 4CL	NODE_3799	MEAGEHIFRSNLPDIDIPFTLNLAHYSLQNAHQYGDKPCLIDGPTGKTYSYSEVEVVSRRVAAGLVALGVGKGEIVCLLLPNTCEFALIFLGVALRGAVVTTANPFYTAGELANQIKAAGAKIIVTQSAWAGKVAGLGAKVLTIDAPPEGCESAGLLLEADESKFTPVDVDPESVVCLPYSSGTTGLPKGVMLTHKSLISSVAQQVDGDCPHLHLTTDDVMLCLLPMFHIYSLNSVMLCGLRAGAALLIMQKFEIESLLRLVEKYKITVAPVVPPIVLAISKSPIVEKYDLSSITRVMSGAAPLGKELEDALRLKLPQATVGQGYGMTEAGPVLAMSLAFSKEPKQMKSGSVGMVMRNAELKVVDPESGVSLPVGEAGEICIRGPQIMKGYFNNPEATA…
	Anthoceros agrestis C4H	NODE_1855	MALFSSAVVGAAAEEAVAVEAASASLFSAQKLQAGLLGLFAVVVGGILISTLTQKKLKLPPGPTAVPIFGNWLQVGDDLNHHTLLGWAKKFGDCFLLRMGQRNLVVISSPELAKEVLHTQGVEFGSRTRNVVFDIFTGNGQDMVFTVYGDHWRRMRRIMTVPFFTNKVVSTLRERWEREVDITLADLKTMEGASTTGIVIRRRLQLMMYNFMYLMMFDRRFTGDDDEVYQKLKVLNAERSRLSQSFEYNYGDFIPILRPFLRKYLNHCRYIKEKRLGLFKDYFLTERKRLLNTKGVATEKLGMDHIFDAERNGEINEDNVLYIVENINVAAIETTLWSMEWGIAELVNHPHIQAKLRNELDSVLGKGVLVTEPDIAGGKLPYLSAVVKETLRLHMAIPL…
	Anthoceros agrestis PKS/CHS	NODE_482	MVVQAAVPFKEVSDAERRKAGRAEGPATVLGIGTALPPNVYEQSEYPDFFFAVTNCDHKVELKEKFRRICETGIQRRYMYLDKELLQANPGMATYMEPSLNSRQEIAIREVPKLAAQASLKAIKEWGRPKSEITHVVMGTTSGVCMPGAEVSLIKLLGLNPSTRRIMMYQQVCLRRVLVCEQGCFAGATVTRVAKDLAENNAGARVLAVTSELTVISFRAPSEEHLDGLVGSALFGDGAAALIVGADPLLGIERPIFELHWSGETLLPDSEGAIEGRLMEAGLVFHLMRDVPTLIANNMEKVLSGAVTEAGLNHRNNSNAISWDDMFWVVHPGGPAILDQVEKKLKLSSEKLATTRQVLADYGNMSSCSVLFALDHIRHRSKQLGASTSGEGLKWGFLI…
	Anthoceros agrestis CHI-L	NODE_180	MAVNKEEPVLVEDGITEPRRIPARSDSSKTLLLAGHGLTDMHIEAMHVKFTRITVYIEPEVTAHLQAWRGKAVDELIEDYDFFTELIRAAPVEKFVKVVILKGPVRGSDYGKRLVSSIKERLLLDEKLGEAEEEELEQLITFFQTFKEFPVGSAVLHAIPSPSEFRVSKQRLHTSARPYGFASDDRFWSNC*
